# Supplementary material for: Pavlovian Conditioning of Larval Drosophila: An Illustrated, Multilingual, Hands-On Manual for Odor-Taste Associative Learning in Maggots
Source: Front Behav Neurosci. 2017 Apr 19;11:45. doi: 10.3389/fnbeh.2017.00045 (PMC5395560; doi:10.3389/fnbeh.2017.00045)
Supplement: Supplementary file 2 [file SupplementalMaterial2.xls]

## Sheet: Raw data-example
	Odour-taste associative memory							Raw data-example							Rightmost			Leftmost	Boxplot
															boxplot			boxplot	to the middle
																		PREF AM if:	PREF AM if:
	Type of	Date	Larvae from	Temp(°C)	Experimenter	Time	Number of larvae	Number of larvae	Number of larvae	During the Test:	During Training:	Total number	Pref AM	Data point	PI	Accumulated		AM was rewarded	OCT was rewarded
	data sheet						on the left side	at the middle zone	on the right side	Odour left	Rewarded odour	of larvae		number		sample size (N)		(AM+/OCT)	(OCT+/AM)
	Type 1.1	2015-08-13	2015-08-08	24.8	X	1899-12-31 09:38:00	20	1	12	AM	AM	33	0.242424	1	0.136837	1		0.242424
	Type 1.2	2015-08-13	2015-08-08	24.8	X	1899-12-31 09:38:00	15	3	14	OCT	OCT	32	-0.03125	2					-0.03125
	Type 2.1	2015-08-13	2015-08-08	25.3	X	1899-12-31 10:18:00	9	1	20	AM	OCT	30	-0.366667	3	0.391667	2			-0.366667
	Type 2.2	2015-08-13	2015-08-08	25.3	X	1899-12-31 10:18:00	7	0	17	OCT	AM	24	0.416667	4				0.416667
	Type 3.1	2015-08-18	2015-08-13	25.2	X	1899-12-31 10:18:00	21	0	8	AM	AM	29	0.448276	5	0.357471	3		0.448276
	Type 3.2	2015-08-18	2015-08-13	25.2	X	1899-12-31 10:18:00	11	0	19	AM	OCT	30	-0.266667	6					-0.266667
	Type 4.1	2015-08-20	2015-08-15	23.8	X	1899-12-31 09:42:00	24	2	1	OCT	OCT	27	-0.851852	7	0.425926	4			-0.851852
	Type 4.2	2015-08-20	2015-08-15	23.8	X	1899-12-31 09:42:00	14	3	14	OCT	AM	31	0	8				0
	Type 1.1	2015-08-20	2015-08-15	24.3	X	1899-12-31 11:15:00	18	4	9	AM	AM	31	0.290323	9	0.185161	5		0.290323
	Type 1.2	2015-08-20	2015-08-15	24.3	X	1899-12-31 11:15:00	13	1	11	OCT	OCT	25	-0.08	10					-0.08
	Type 2.1	2015-08-26	2015-08-21	24.9	X	1899-12-31 10:40:00	4	0	23	AM	OCT	27	-0.703704	11	0.486467	6			-0.703704
	Type 2.2	2015-08-26	2015-08-21	24.9	X	1899-12-31 10:40:00	8	3	15	OCT	AM	26	0.269231	12				0.269231
	Type 3.1	2015-08-27	2015-08-22	25.1	X	1899-12-31 11:17:00	25	1	4	AM	AM	30	0.7	13	0.37	7		0.7
	Type 3.2	2015-08-27	2015-08-22	25.1	X	1899-12-31 11:17:00	11	2	12	AM	OCT	25	-0.04	14					-0.04
	Type 4.1	2015-08-28	2015-08-23	24.4	X	1899-12-31 09:38:00	21	0	6	OCT	OCT	27	-0.555556	15	0.239316	8			-0.555556
	Type 4.2	2015-08-28	2015-08-23	24.4	X	1899-12-31 09:38:00	14	0	12	OCT	AM	26	-0.0769231	16				-0.0769231
	Type 1.1	2015-08-31	2015-08-26	25.1	X	1899-12-31 13:15:00	26	0	6	AM	AM	32	0.625	17	0.329741	9		0.625
	Type 1.2	2015-08-31	2015-08-26	25.1	X	1899-12-31 13:15:00	13	4	12	OCT	OCT	29	-0.0344828	18					-0.0344828
	Type 2.1	2015-09-01	2015-08-27	24.8	X	1899-12-31 09:26:00	7	0	25	AM	OCT	32	-0.5625	19	0.34375	10			-0.5625
	Type 2.2	2015-09-01	2015-08-27	24.8	X	1899-12-31 09:26:00	14	0	18	OCT	AM	32	0.125	20				0.125
	Type 3.1	2015-09-01	2015-08-27	25.6	X	1899-12-31 14:00:00	9	0	14	AM	AM	23	-0.217391	21	0.0687237	11		-0.217391
	Type 3.2	2015-09-01	2015-08-27	25.6	X	1899-12-31 14:00:00	9	2	20	AM	OCT	31	-0.354839	22					-0.354839
	Type 4.1	2015-09-02	2015-08-28	24.4	X	1899-12-31 11:10:00	12	2	11	OCT	OCT	25	-0.04	23	0.236667	12			-0.04
	Type 4.2	2015-09-02	2015-08-28	24.4	X	1899-12-31 11:10:00	8	1	21	OCT	AM	30	0.433333	24				0.433333
	Type 1.1	2015-09-04	2015-08-30	24.9	X	1899-12-31 11:10:00	21	3	5	AM	AM	29	0.551724	25	0.227475	13		0.551724
	Type 1.2	2015-09-04	2015-08-30	24.9	X	1899-12-31 11:10:00	12	4	15	OCT	OCT	31	0.0967742	26					0.0967742
	Type 2.1	2015-09-03	2015-08-29	22.6	X	1899-12-31 09:56:00	19	2	10	AM	OCT	31	0.290323	27	0.138172	14			0.290323
	Type 2.2	2015-09-03	2015-08-29	22.6	X	1899-12-31 09:56:00	6	1	23	OCT	AM	30	0.566667	28				0.566667
	Type 3.1	2015-09-07	2015-09-02	23.9	X	1899-12-31 12:50:00	20	1	12	AM	AM	33	0.242424	29	0.371212	15		0.242424
	Type 3.2	2015-09-07	2015-09-02	23.9	X	1899-12-31 12:50:00	7	0	21	AM	OCT	28	-0.5	30					-0.5
	Type 4.1	2015-09-10	2015-09-05	23.4	X	1899-12-31 12:54:00	19	0	12	OCT	OCT	31	-0.225806	31	0.452903	16			-0.225806
	Type 4.2	2015-09-10	2015-09-05	23.4	X	1899-12-31 12:54:00	4	0	21	OCT	AM	25	0.68	32				0.68
			1899-12-26									0	#DIV/0!	33	#DIV/0!	17
			1899-12-26									0	#DIV/0!	34
			1899-12-26									0	#DIV/0!	35	#DIV/0!	18
			1899-12-26									0	#DIV/0!	36
			1899-12-26									0	#DIV/0!	37	#DIV/0!	19
			1899-12-26									0	#DIV/0!	38
			1899-12-26									0	#DIV/0!	39	#DIV/0!	20
			1899-12-26									0	#DIV/0!	40
			1899-12-26									0	#DIV/0!	41	#DIV/0!	21
			1899-12-26									0	#DIV/0!	42
			1899-12-26									0	#DIV/0!	43	#DIV/0!	22											One sample sign test:
			1899-12-26									0	#DIV/0!	44
			1899-12-26									0	#DIV/0!	45	#DIV/0!	23											p =	3.05176e-05	*
			1899-12-26									0	#DIV/0!	46
			1899-12-26									0	#DIV/0!	47	#DIV/0!	24
			1899-12-26									0	#DIV/0!	48
			1899-12-26									0	#DIV/0!	49	#DIV/0!	25
			1899-12-26									0	#DIV/0!	50
			1899-12-26									0	#DIV/0!	51	#DIV/0!	26
			1899-12-26									0	#DIV/0!	52
			1899-12-26									0	#DIV/0!	53	#DIV/0!	27
			1899-12-26									0	#DIV/0!	54
			1899-12-26									0	#DIV/0!	55	#DIV/0!	28
			1899-12-26									0	#DIV/0!	56
			1899-12-26									0	#DIV/0!	57	#DIV/0!	29
			1899-12-26									0	#DIV/0!	58
			1899-12-26									0	#DIV/0!	59	#DIV/0!	30
			1899-12-26									0	#DIV/0!	60
			1899-12-26									0	#DIV/0!	61	#DIV/0!	31
			1899-12-26									0	#DIV/0!	62
			1899-12-26									0	#DIV/0!	63	#DIV/0!	32
			1899-12-26									0	#DIV/0!	64

## Sheet: PLOT
PI	O1+	O2+		one sample sign test:
0.136837	0.242424			sign +	16
		-0.03125		sign -	0
0.391667		-0.366667		count	16
	0.416667			p-value	3.05176e-05
0.357471	0.448276
		-0.266667
0.425926		-0.851852
	0
0.185161	0.290323
		-0.08
0.486467		-0.703704
	0.269231
0.37	0.7
		-0.04
0.239316		-0.555556
	-0.0769231
0.329741	0.625
		-0.0344828
0.34375		-0.5625
	0.125					AM+/OCT	OCT+/AM
0.0687237	-0.217391
		-0.354839		stat	PI	(AM+/OCT)	(OCT+/AM)
0.236667		-0.04		min	1.1375	0.961538	0.366898	-1
	0.433333			q1	1.2169	1.21307	0.486111	-0.5
0.227475	0.551724			median	1.33675	1.35349	0.753763	0
		0.0967742		q3	1.37633	1.55546	0.961379	0.5
0.138172		0.290323		max	1.43941	1.6525	1.03276	1
	0.566667
0.371212	0.242424				PI	(AM+/OCT)	(OCT+/AM)
		-0.5		q1-min	0.079392	0.25153	0.119213
0.452903		-0.225806		q1	1.2169	1.21307	0.486111
	0.68			median-q1	0.119849	0.140426	0.267652
				q3-median	0.0395801	0.201965	0.207616
				dummy	0	0	0
				max-q3	0.0630888	0.0970402	0.0713828
