# Supplementary material for: Pavlovian Conditioning of Larval Drosophila: An Illustrated, Multilingual, Hands-On Manual for Odor-Taste Associative Learning in Maggots
Source: Front Behav Neurosci. 2017 Apr 19;11:45. doi: 10.3389/fnbeh.2017.00045 (PMC5395560; doi:10.3389/fnbeh.2017.00045)
Supplement: Supplementary file 3 [file SupplementalMaterial3.xls]

## Sheet: Raw data
	Odour-taste associative memory							Raw data-example							Rightmost			Leftmost	Boxplot
															boxplot			boxplot	to the middle
																		PREF AM if:	PREF AM if:
	Type of	Date	Larvae from	Temp(°C)	Experimenter	Time	Number of larvae	Number of larvae	Number of larvae	During the Test:	During Training:	Total number	Pref AM	Data point	PI	Accumulated		AM was rewarded	OCT was rewarded
	data sheet						on the left side	at the middle zone	on the right side	Odour left	Rewarded odour	of larvae		number		sample size (N)		(AM+/OCT)	(OCT+/AM)
			1899-12-26									0	#DIV/0!	1	#DIV/0!	1
			1899-12-26									0	#DIV/0!	2
			1899-12-26									0	#DIV/0!	3	#DIV/0!	2
			1899-12-26									0	#DIV/0!	4
			1899-12-26									0	#DIV/0!	5	#DIV/0!	3
			1899-12-26									0	#DIV/0!	6
			1899-12-26									0	#DIV/0!	7	#DIV/0!	4
			1899-12-26									0	#DIV/0!	8
			1899-12-26									0	#DIV/0!	9	#DIV/0!	5
			1899-12-26									0	#DIV/0!	10
			1899-12-26									0	#DIV/0!	11	#DIV/0!	6
			1899-12-26									0	#DIV/0!	12
			1899-12-26									0	#DIV/0!	13	#DIV/0!	7
			1899-12-26									0	#DIV/0!	14
			1899-12-26									0	#DIV/0!	15	#DIV/0!	8
			1899-12-26									0	#DIV/0!	16
			1899-12-26									0	#DIV/0!	17	#DIV/0!	9
			1899-12-26									0	#DIV/0!	18
			1899-12-26									0	#DIV/0!	19	#DIV/0!	10
			1899-12-26									0	#DIV/0!	20
			1899-12-26									0	#DIV/0!	21	#DIV/0!	11
			1899-12-26									0	#DIV/0!	22
			1899-12-26									0	#DIV/0!	23	#DIV/0!	12
			1899-12-26									0	#DIV/0!	24
			1899-12-26									0	#DIV/0!	25	#DIV/0!	13
			1899-12-26									0	#DIV/0!	26
			1899-12-26									0	#DIV/0!	27	#DIV/0!	14
			1899-12-26									0	#DIV/0!	28
			1899-12-26									0	#DIV/0!	29	#DIV/0!	15
			1899-12-26									0	#DIV/0!	30
			1899-12-26									0	#DIV/0!	31	#DIV/0!	16
			1899-12-26									0	#DIV/0!	32
			1899-12-26									0	#DIV/0!	33	#DIV/0!	17
			1899-12-26									0	#DIV/0!	34
			1899-12-26									0	#DIV/0!	35	#DIV/0!	18
			1899-12-26									0	#DIV/0!	36
			1899-12-26									0	#DIV/0!	37	#DIV/0!	19
			1899-12-26									0	#DIV/0!	38
			1899-12-26									0	#DIV/0!	39	#DIV/0!	20
			1899-12-26									0	#DIV/0!	40
			1899-12-26									0	#DIV/0!	41	#DIV/0!	21
			1899-12-26									0	#DIV/0!	42
			1899-12-26									0	#DIV/0!	43	#DIV/0!	22											One sample sign test:
			1899-12-26									0	#DIV/0!	44
			1899-12-26									0	#DIV/0!	45	#DIV/0!	23											p =
			1899-12-26									0	#DIV/0!	46
			1899-12-26									0	#DIV/0!	47	#DIV/0!	24
			1899-12-26									0	#DIV/0!	48
			1899-12-26									0	#DIV/0!	49	#DIV/0!	25
			1899-12-26									0	#DIV/0!	50
			1899-12-26									0	#DIV/0!	51	#DIV/0!	26
			1899-12-26									0	#DIV/0!	52
			1899-12-26									0	#DIV/0!	53	#DIV/0!	27
			1899-12-26									0	#DIV/0!	54
			1899-12-26									0	#DIV/0!	55	#DIV/0!	28
			1899-12-26									0	#DIV/0!	56
			1899-12-26									0	#DIV/0!	57	#DIV/0!	29
			1899-12-26									0	#DIV/0!	58
			1899-12-26									0	#DIV/0!	59	#DIV/0!	30
			1899-12-26									0	#DIV/0!	60
			1899-12-26									0	#DIV/0!	61	#DIV/0!	31
			1899-12-26									0	#DIV/0!	62
			1899-12-26									0	#DIV/0!	63	#DIV/0!	32
			1899-12-26									0	#DIV/0!	64

## Sheet: PLOT
PI	O1+	O2+		one sample sign test:
				sign +	0
				sign -	0
				count	0
				p-value
						AM+/OCT	OCT+/AM
				stat	PI	(AM+/OCT)	(OCT+/AM)
				min	#NUM!	#NUM!	#NUM!	-1
				q1	#NUM!	#NUM!	#NUM!	-0.5
				median	#NUM!	#NUM!	#NUM!	0
				q3	#NUM!	#NUM!	#NUM!	0.5
				max	#NUM!	#NUM!	#NUM!	1
					PI	(AM+/OCT)	(OCT+/AM)
				q1-min	#NUM!	#NUM!	#NUM!
				q1	#NUM!	#NUM!	#NUM!
				median-q1	#NUM!	#NUM!	#NUM!
				q3-median	#NUM!	#NUM!	#NUM!
				dummy	0	0	0
				max-q3	#NUM!	#NUM!	#NUM!
