# Supplementary material for: Pavlovian Conditioning of Larval Drosophila: An Illustrated, Multilingual, Hands-On Manual for Odor-Taste Associative Learning in Maggots
Source: Front Behav Neurosci. 2017 Apr 19;11:45. doi: 10.3389/fnbeh.2017.00045 (PMC5395560; doi:10.3389/fnbeh.2017.00045)
Supplement: Supplementary file 5 [file SupplementalMaterial5.xls]

## Sheet: Rohdaten-Beispiel
	Duft-Geschmack assoziatives Lernen							Rohdaten-Beispiel							Rechter			Linker	Boxplot
															Boxplot			Boxplot	in der Mitte
																		PREF AM wenn:	PREF AM wenn:
	Typ	Datum	Larven vom	Temp(°C)	Experimentator	Zeit	Anzahl an Larven	Anzahl an Larven	Anzahl an Larven	Im Test:	Im Training:	Gesamtzahl	Pref AM	Datenpunkt-	PI	Stichproben-		AM wurde belohnt	OCT wurde belohnt
	Datenzettel						auf der linken Seite	in der Mitte	auf der rechten Seite	Duft links	Belohnter Duft	an Larven		anzahl		größe (N)		(AM+/OCT)	(OCT+/AM)
	Typ 1.1	2015-08-13	2015-08-08	24.8	X	1899-12-31 09:38:00	20	1	12	AM	AM	33	0.242424	1	0.136837	1		0.242424
	Typ 1.2	2015-08-13	2015-08-08	24.8	X	1899-12-31 09:38:00	15	3	14	OCT	OCT	32	-0.03125	2					-0.03125
	Typ 2.1	2015-08-13	2015-08-08	25.3	X	1899-12-31 10:18:00	9	1	20	AM	OCT	30	-0.366667	3	0.391667	2			-0.366667
	Typ 2.2	2015-08-13	2015-08-08	25.3	X	1899-12-31 10:18:00	7	0	17	OCT	AM	24	0.416667	4				0.416667
	Typ 3.1	2015-08-18	2015-08-13	25.2	X	1899-12-31 10:18:00	21	0	8	AM	AM	29	0.448276	5	0.357471	3		0.448276
	Typ 3.2	2015-08-18	2015-08-13	25.2	X	1899-12-31 10:18:00	11	0	19	AM	OCT	30	-0.266667	6					-0.266667
	Typ 4.1	2015-08-20	2015-08-15	23.8	X	1899-12-31 09:42:00	24	2	1	OCT	OCT	27	-0.851852	7	0.425926	4			-0.851852
	Typ 4.2	2015-08-20	2015-08-15	23.8	X	1899-12-31 09:42:00	14	3	14	OCT	AM	31	0	8				0
	Typ 1.1	2015-08-20	2015-08-15	24.3	X	1899-12-31 11:15:00	18	4	9	AM	AM	31	0.290323	9	0.185161	5		0.290323
	Typ 1.2	2015-08-20	2015-08-15	24.3	X	1899-12-31 11:15:00	13	1	11	OCT	OCT	25	-0.08	10					-0.08
	Typ 2.1	2015-08-26	2015-08-21	24.9	X	1899-12-31 10:40:00	4	0	23	AM	OCT	27	-0.703704	11	0.486467	6			-0.703704
	Typ 2.2	2015-08-26	2015-08-21	24.9	X	1899-12-31 10:40:00	8	3	15	OCT	AM	26	0.269231	12				0.269231
	Typ 3.1	2015-08-27	2015-08-22	25.1	X	1899-12-31 11:17:00	25	1	4	AM	AM	30	0.7	13	0.37	7		0.7
	Typ 3.2	2015-08-27	2015-08-22	25.1	X	1899-12-31 11:17:00	11	2	12	AM	OCT	25	-0.04	14					-0.04
	Typ 4.1	2015-08-28	2015-08-23	24.4	X	1899-12-31 09:38:00	21	0	6	OCT	OCT	27	-0.555556	15	0.239316	8			-0.555556
	Typ 4.2	2015-08-28	2015-08-23	24.4	X	1899-12-31 09:38:00	14	0	12	OCT	AM	26	-0.0769231	16				-0.0769231
	Typ 1.1	2015-08-31	2015-08-26	25.1	X	1899-12-31 13:15:00	26	0	6	AM	AM	32	0.625	17	0.329741	9		0.625
	Typ 1.2	2015-08-31	2015-08-26	25.1	X	1899-12-31 13:15:00	13	4	12	OCT	OCT	29	-0.0344828	18					-0.0344828
	Typ 2.1	2015-09-01	2015-08-27	24.8	X	1899-12-31 09:26:00	7	0	25	AM	OCT	32	-0.5625	19	0.34375	10			-0.5625
	Typ 2.2	2015-09-01	2015-08-27	24.8	X	1899-12-31 09:26:00	14	0	18	OCT	AM	32	0.125	20				0.125
	Typ 3.1	2015-09-01	2015-08-27	25.6	X	1899-12-31 14:00:00	9	0	14	AM	AM	23	-0.217391	21	0.0687237	11		-0.217391
	Typ 3.2	2015-09-01	2015-08-27	25.6	X	1899-12-31 14:00:00	9	2	20	AM	OCT	31	-0.354839	22					-0.354839
	Typ 4.1	2015-09-02	2015-08-28	24.4	X	1899-12-31 11:10:00	12	2	11	OCT	OCT	25	-0.04	23	0.236667	12			-0.04
	Typ 4.2	2015-09-02	2015-08-28	24.4	X	1899-12-31 11:10:00	8	1	21	OCT	AM	30	0.433333	24				0.433333
	Typ 1.1	2015-09-04	2015-08-30	24.9	X	1899-12-31 11:10:00	21	3	5	AM	AM	29	0.551724	25	0.227475	13		0.551724
	Typ 1.2	2015-09-04	2015-08-30	24.9	X	1899-12-31 11:10:00	12	4	15	OCT	OCT	31	0.0967742	26					0.0967742
	Typ 2.1	2015-09-03	2015-08-29	22.6	X	1899-12-31 09:56:00	19	2	10	AM	OCT	31	0.290323	27	0.138172	14			0.290323
	Typ 2.2	2015-09-03	2015-08-29	22.6	X	1899-12-31 09:56:00	6	1	23	OCT	AM	30	0.566667	28				0.566667
	Typ 3.1	2015-09-07	2015-09-02	23.9	X	1899-12-31 12:50:00	20	1	12	AM	AM	33	0.242424	29	0.371212	15		0.242424
	Typ 3.2	2015-09-07	2015-09-02	23.9	X	1899-12-31 12:50:00	7	0	21	AM	OCT	28	-0.5	30					-0.5
	Typ 4.1	2015-09-10	2015-09-05	23.4	X	1899-12-31 12:54:00	19	0	12	OCT	OCT	31	-0.225806	31	0.452903	16			-0.225806
	Typ 4.2	2015-09-10	2015-09-05	23.4	X	1899-12-31 12:54:00	4	0	21	OCT	AM	25	0.68	32				0.68
			1899-12-26									0	#DIV/0!	33	#DIV/0!	17
			1899-12-26									0	#DIV/0!	34
			1899-12-26									0	#DIV/0!	35	#DIV/0!	18
			1899-12-26									0	#DIV/0!	36
			1899-12-26									0	#DIV/0!	37	#DIV/0!	19
			1899-12-26									0	#DIV/0!	38
			1899-12-26									0	#DIV/0!	39	#DIV/0!	20
			1899-12-26									0	#DIV/0!	40
			1899-12-26									0	#DIV/0!	41	#DIV/0!	21
			1899-12-26									0	#DIV/0!	42
			1899-12-26									0	#DIV/0!	43	#DIV/0!	22											Vorzeichentest:
			1899-12-26									0	#DIV/0!	44
			1899-12-26									0	#DIV/0!	45	#DIV/0!	23											p =	3.05176e-05	*
			1899-12-26									0	#DIV/0!	46
			1899-12-26									0	#DIV/0!	47	#DIV/0!	24
			1899-12-26									0	#DIV/0!	48
			1899-12-26									0	#DIV/0!	49	#DIV/0!	25
			1899-12-26									0	#DIV/0!	50
			1899-12-26									0	#DIV/0!	51	#DIV/0!	26
			1899-12-26									0	#DIV/0!	52
			1899-12-26									0	#DIV/0!	53	#DIV/0!	27
			1899-12-26									0	#DIV/0!	54
			1899-12-26									0	#DIV/0!	55	#DIV/0!	28
			1899-12-26									0	#DIV/0!	56
			1899-12-26									0	#DIV/0!	57	#DIV/0!	29
			1899-12-26									0	#DIV/0!	58
			1899-12-26									0	#DIV/0!	59	#DIV/0!	30
			1899-12-26									0	#DIV/0!	60
			1899-12-26									0	#DIV/0!	61	#DIV/0!	31
			1899-12-26									0	#DIV/0!	62
			1899-12-26									0	#DIV/0!	63	#DIV/0!	32
			1899-12-26									0	#DIV/0!	64

## Sheet: PLOT
PI	O1+	O2+		one sample sign test:
0.136837	0.242424			sign +	16
		-0.03125		sign -	0
0.391667		-0.366667		count	16
	0.416667			p-value	3.05176e-05
0.357471	0.448276
		-0.266667
0.425926		-0.851852
	0
0.185161	0.290323
		-0.08
0.486467		-0.703704
	0.269231
0.37	0.7
		-0.04
0.239316		-0.555556
	-0.0769231
0.329741	0.625
		-0.0344828
0.34375		-0.5625
	0.125					AM+/OCT	OCT+/AM
0.0687237	-0.217391
		-0.354839		stat	PI	(AM+/OCT)	(OCT+/AM)
0.236667		-0.04		min	1.1375	0.961538	0.366898	-1
	0.433333			q1	1.2169	1.21307	0.486111	-0.5
0.227475	0.551724			median	1.33675	1.35349	0.753763	0
		0.0967742		q3	1.37633	1.55546	0.961379	0.5
0.138172		0.290323		max	1.43941	1.6525	1.03276	1
	0.566667
0.371212	0.242424				PI	(AM+/OCT)	(OCT+/AM)
		-0.5		q1-min	0.079392	0.25153	0.119213
0.452903		-0.225806		q1	1.2169	1.21307	0.486111
	0.68			median-q1	0.119849	0.140426	0.267652
				q3-median	0.0395801	0.201965	0.207616
				dummy	0	0	0
				max-q3	0.0630888	0.0970402	0.0713828
