# Supplementary material for: Pavlovian Conditioning of Larval Drosophila: An Illustrated, Multilingual, Hands-On Manual for Odor-Taste Associative Learning in Maggots
Source: Front Behav Neurosci. 2017 Apr 19;11:45. doi: 10.3389/fnbeh.2017.00045 (PMC5395560; doi:10.3389/fnbeh.2017.00045)
Supplement: Supplementary file 9 [file SupplementalMaterial9.xls]

## Sheet: Raw data-example
	Mémoire associative odeur-goût							Données brutes							boîte à moustache			boîte à moustache	boîte à moustache
															de droite			de gauche	du milieu
																		PREF AM si :	PREF AM si :
	Type de	Date	Larve de	Temp(°C)	Experimentateur	Heure	Nombre de larves	Nombre de larves	Nombre de larves	Pendant le test	Entraînement :	Nombre total	Pref AM	Numéro	PI	Taille d'échantillon		AM était récompensée	OCT était récompensée
	fiche						du côté gauche	dans la zone médiane	du côté droit	Odeur à gauche	Odeur récompensée	de larves		de donnée		accumulée		(AM+/OCT)	(OCT+/AM)
			1899-12-26									0	#DIV/0!	1	#DIV/0!	1
			1899-12-26									0	#DIV/0!	2
			1899-12-26									0	#DIV/0!	3	#DIV/0!	2
			1899-12-26									0	#DIV/0!	4
			1899-12-26									0	#DIV/0!	5	#DIV/0!	3
			1899-12-26									0	#DIV/0!	6
			1899-12-26									0	#DIV/0!	7	#DIV/0!	4
			1899-12-26									0	#DIV/0!	8
			1899-12-26									0	#DIV/0!	9	#DIV/0!	5
			1899-12-26									0	#DIV/0!	10
			1899-12-26									0	#DIV/0!	11	#DIV/0!	6
			1899-12-26									0	#DIV/0!	12
			1899-12-26									0	#DIV/0!	13	#DIV/0!	7
			1899-12-26									0	#DIV/0!	14
			1899-12-26									0	#DIV/0!	15	#DIV/0!	8
			1899-12-26									0	#DIV/0!	16
			1899-12-26									0	#DIV/0!	17	#DIV/0!	9
			1899-12-26									0	#DIV/0!	18
			1899-12-26									0	#DIV/0!	19	#DIV/0!	10
			1899-12-26									0	#DIV/0!	20
			1899-12-26									0	#DIV/0!	21	#DIV/0!	11
			1899-12-26									0	#DIV/0!	22
			1899-12-26									0	#DIV/0!	23	#DIV/0!	12
			1899-12-26									0	#DIV/0!	24
			1899-12-26									0	#DIV/0!	25	#DIV/0!	13
			1899-12-26									0	#DIV/0!	26
			1899-12-26									0	#DIV/0!	27	#DIV/0!	14
			1899-12-26									0	#DIV/0!	28
			1899-12-26									0	#DIV/0!	29	#DIV/0!	15
			1899-12-26									0	#DIV/0!	30
			1899-12-26									0	#DIV/0!	31	#DIV/0!	16
			1899-12-26									0	#DIV/0!	32
			1899-12-26									0	#DIV/0!	33	#DIV/0!	17
			1899-12-26									0	#DIV/0!	34
			1899-12-26									0	#DIV/0!	35	#DIV/0!	18
			1899-12-26									0	#DIV/0!	36
			1899-12-26									0	#DIV/0!	37	#DIV/0!	19
			1899-12-26									0	#DIV/0!	38
			1899-12-26									0	#DIV/0!	39	#DIV/0!	20
			1899-12-26									0	#DIV/0!	40
			1899-12-26									0	#DIV/0!	41	#DIV/0!	21
			1899-12-26									0	#DIV/0!	42
			1899-12-26									0	#DIV/0!	43	#DIV/0!	22											Test du signe
			1899-12-26									0	#DIV/0!	44
			1899-12-26									0	#DIV/0!	45	#DIV/0!	23											p =
			1899-12-26									0	#DIV/0!	46
			1899-12-26									0	#DIV/0!	47	#DIV/0!	24
			1899-12-26									0	#DIV/0!	48
			1899-12-26									0	#DIV/0!	49	#DIV/0!	25
			1899-12-26									0	#DIV/0!	50
			1899-12-26									0	#DIV/0!	51	#DIV/0!	26
			1899-12-26									0	#DIV/0!	52
			1899-12-26									0	#DIV/0!	53	#DIV/0!	27
			1899-12-26									0	#DIV/0!	54
			1899-12-26									0	#DIV/0!	55	#DIV/0!	28
			1899-12-26									0	#DIV/0!	56
			1899-12-26									0	#DIV/0!	57	#DIV/0!	29
			1899-12-26									0	#DIV/0!	58
			1899-12-26									0	#DIV/0!	59	#DIV/0!	30
			1899-12-26									0	#DIV/0!	60
			1899-12-26									0	#DIV/0!	61	#DIV/0!	31
			1899-12-26									0	#DIV/0!	62
			1899-12-26									0	#DIV/0!	63	#DIV/0!	32
			1899-12-26									0	#DIV/0!	64

## Sheet: PLOT
PI	O1+	O2+		one sample sign test:
				sign +	0
				sign -	0
				count	0
				p-value
						AM+/OCT	OCT+/AM
				stat	PI	(AM+/OCT)	(OCT+/AM)
				min	#NUM!	#NUM!	#NUM!	-1
				q1	#NUM!	#NUM!	#NUM!	-0.5
				median	#NUM!	#NUM!	#NUM!	0
				q3	#NUM!	#NUM!	#NUM!	0.5
				max	#NUM!	#NUM!	#NUM!	1
					PI	(AM+/OCT)	(OCT+/AM)
				q1-min	#NUM!	#NUM!	#NUM!
				q1	#NUM!	#NUM!	#NUM!
				median-q1	#NUM!	#NUM!	#NUM!
				q3-median	#NUM!	#NUM!	#NUM!
				dummy	0	0	0
				max-q3	#NUM!	#NUM!	#NUM!
