# Supplementary material for: Pavlovian Conditioning of Larval Drosophila: An Illustrated, Multilingual, Hands-On Manual for Odor-Taste Associative Learning in Maggots
Source: Front Behav Neurosci. 2017 Apr 19;11:45. doi: 10.3389/fnbeh.2017.00045 (PMC5395560; doi:10.3389/fnbeh.2017.00045)
Supplement: Supplementary file 12 [file SupplementalMaterial12.xls]

## Sheet: Raw data-example
	Memoria asociativa aroma-gusto							Ejemplo de datos en bruto							Diag. Cajas			Diag. Cajas	Diag. Cajas
															derecha			izquierda	central
																		PREF AM si:	PREF AM si:
	Tipo de	Fecha	Larvas nacidas	Temp(°C)	Experimentador	Hora	Número de larvas	Número de larvas	Número de larvas	Durante el ensayo:	Durante adiestramiento	Número total	Pref AM	Entrada de datos	PI	Tamaño		AM recompensado	OCT recompensado
	ficha de datos						en el lado izq.	en la zona media	en el lado dcho.	Aroma izquierda	Aroma recompensado	de larvas		número:		muestral acumulado (N)		(AM+/OCT)	(OCT+/AM)
	Tipo 1.1	2015-08-13	2015-08-08	24.8	X	1899-12-31 09:38:00	20	1	12	AM	AM	33	0.242424	1	0.136837	1		0.242424
	Tipo 1.2	2015-08-13	2015-08-08	24.8	X	1899-12-31 09:38:00	15	3	14	OCT	OCT	32	-0.03125	2					-0.03125
	Tipo 2.1	2015-08-13	2015-08-08	25.3	X	1899-12-31 10:18:00	9	1	20	AM	OCT	30	-0.366667	3	0.391667	2			-0.366667
	Tipo 2.2	2015-08-13	2015-08-08	25.3	X	1899-12-31 10:18:00	7	0	17	OCT	AM	24	0.416667	4				0.416667
	Tipo 3.1	2015-08-18	2015-08-13	25.2	X	1899-12-31 10:18:00	21	0	8	AM	AM	29	0.448276	5	0.357471	3		0.448276
	Tipo 3.2	2015-08-18	2015-08-13	25.2	X	1899-12-31 10:18:00	11	0	19	AM	OCT	30	-0.266667	6					-0.266667
	Tipo 4.1	2015-08-20	2015-08-15	23.8	X	1899-12-31 09:42:00	24	2	1	OCT	OCT	27	-0.851852	7	0.425926	4			-0.851852
	Tipo 4.2	2015-08-20	2015-08-15	23.8	X	1899-12-31 09:42:00	14	3	14	OCT	AM	31	0	8				0
	Tipo 1.1	2015-08-20	2015-08-15	24.3	X	1899-12-31 11:15:00	18	4	9	AM	AM	31	0.290323	9	0.185161	5		0.290323
	Tipo 1.2	2015-08-20	2015-08-15	24.3	X	1899-12-31 11:15:00	13	1	11	OCT	OCT	25	-0.08	10					-0.08
	Tipo 2.1	2015-08-26	2015-08-21	24.9	X	1899-12-31 10:40:00	4	0	23	AM	OCT	27	-0.703704	11	0.486467	6			-0.703704
	Tipo 2.2	2015-08-26	2015-08-21	24.9	X	1899-12-31 10:40:00	8	3	15	OCT	AM	26	0.269231	12				0.269231
	Tipo 3.1	2015-08-27	2015-08-22	25.1	X	1899-12-31 11:17:00	25	1	4	AM	AM	30	0.7	13	0.37	7		0.7
	Tipo 3.2	2015-08-27	2015-08-22	25.1	X	1899-12-31 11:17:00	11	2	12	AM	OCT	25	-0.04	14					-0.04
	Tipo 4.1	2015-08-28	2015-08-23	24.4	X	1899-12-31 09:38:00	21	0	6	OCT	OCT	27	-0.555556	15	0.239316	8			-0.555556
	Tipo 4.2	2015-08-28	2015-08-23	24.4	X	1899-12-31 09:38:00	14	0	12	OCT	AM	26	-0.0769231	16				-0.0769231
	Tipo 1.1	2015-08-31	2015-08-26	25.1	X	1899-12-31 13:15:00	26	0	6	AM	AM	32	0.625	17	0.329741	9		0.625
	Tipo 1.2	2015-08-31	2015-08-26	25.1	X	1899-12-31 13:15:00	13	4	12	OCT	OCT	29	-0.0344828	18					-0.0344828
	Tipo 2.1	2015-09-01	2015-08-27	24.8	X	1899-12-31 09:26:00	7	0	25	AM	OCT	32	-0.5625	19	0.34375	10			-0.5625
	Tipo 2.2	2015-09-01	2015-08-27	24.8	X	1899-12-31 09:26:00	14	0	18	OCT	AM	32	0.125	20				0.125
	Tipo 3.1	2015-09-01	2015-08-27	25.6	X	1899-12-31 14:00:00	9	0	14	AM	AM	23	-0.217391	21	0.0687237	11		-0.217391
	Tipo 3.2	2015-09-01	2015-08-27	25.6	X	1899-12-31 14:00:00	9	2	20	AM	OCT	31	-0.354839	22					-0.354839
	Tipo 4.1	2015-09-02	2015-08-28	24.4	X	1899-12-31 11:10:00	12	2	11	OCT	OCT	25	-0.04	23	0.236667	12			-0.04
	Tipo 4.2	2015-09-02	2015-08-28	24.4	X	1899-12-31 11:10:00	8	1	21	OCT	AM	30	0.433333	24				0.433333
	Tipo 1.1	2015-09-04	2015-08-30	24.9	X	1899-12-31 11:10:00	21	3	5	AM	AM	29	0.551724	25	0.227475	13		0.551724
	Tipo 1.2	2015-09-04	2015-08-30	24.9	X	1899-12-31 11:10:00	12	4	15	OCT	OCT	31	0.0967742	26					0.0967742
	Tipo 2.1	2015-09-03	2015-08-29	22.6	X	1899-12-31 09:56:00	19	2	10	AM	OCT	31	0.290323	27	0.138172	14			0.290323
	Tipo 2.2	2015-09-03	2015-08-29	22.6	X	1899-12-31 09:56:00	6	1	23	OCT	AM	30	0.566667	28				0.566667
	Tipo 3.1	2015-09-07	2015-09-02	23.9	X	1899-12-31 12:50:00	20	1	12	AM	AM	33	0.242424	29	0.371212	15		0.242424
	Tipo 3.2	2015-09-07	2015-09-02	23.9	X	1899-12-31 12:50:00	7	0	21	AM	OCT	28	-0.5	30					-0.5
	Tipo 4.1	2015-09-10	2015-09-05	23.4	X	1899-12-31 12:54:00	19	0	12	OCT	OCT	31	-0.225806	31	0.452903	16			-0.225806
	Tipo 4.2	2015-09-10	2015-09-05	23.4	X	1899-12-31 12:54:00	4	0	21	OCT	AM	25	0.68	32				0.68
			1899-12-26									0	#DIV/0!	33	#DIV/0!	17
			1899-12-26									0	#DIV/0!	34
			1899-12-26									0	#DIV/0!	35	#DIV/0!	18
			1899-12-26									0	#DIV/0!	36
			1899-12-26									0	#DIV/0!	37	#DIV/0!	19
			1899-12-26									0	#DIV/0!	38
			1899-12-26									0	#DIV/0!	39	#DIV/0!	20
			1899-12-26									0	#DIV/0!	40
			1899-12-26									0	#DIV/0!	41	#DIV/0!	21
			1899-12-26									0	#DIV/0!	42
			1899-12-26									0	#DIV/0!	43	#DIV/0!	22											Test del signo de una muestra:
			1899-12-26									0	#DIV/0!	44
			1899-12-26									0	#DIV/0!	45	#DIV/0!	23											p =	3.05176e-05	*
			1899-12-26									0	#DIV/0!	46
			1899-12-26									0	#DIV/0!	47	#DIV/0!	24
			1899-12-26									0	#DIV/0!	48
			1899-12-26									0	#DIV/0!	49	#DIV/0!	25
			1899-12-26									0	#DIV/0!	50
			1899-12-26									0	#DIV/0!	51	#DIV/0!	26
			1899-12-26									0	#DIV/0!	52
			1899-12-26									0	#DIV/0!	53	#DIV/0!	27
			1899-12-26									0	#DIV/0!	54
			1899-12-26									0	#DIV/0!	55	#DIV/0!	28
			1899-12-26									0	#DIV/0!	56
			1899-12-26									0	#DIV/0!	57	#DIV/0!	29
			1899-12-26									0	#DIV/0!	58
			1899-12-26									0	#DIV/0!	59	#DIV/0!	30
			1899-12-26									0	#DIV/0!	60
			1899-12-26									0	#DIV/0!	61	#DIV/0!	31
			1899-12-26									0	#DIV/0!	62
			1899-12-26									0	#DIV/0!	63	#DIV/0!	32
			1899-12-26									0	#DIV/0!	64

## Sheet: PLOT
PI	O1+	O2+		one sample sign test:
0.136837	0.242424			sign +	16
		-0.03125		sign -	0
0.391667		-0.366667		count	16
	0.416667			p-value	3.05176e-05
0.357471	0.448276
		-0.266667
0.425926		-0.851852
	0
0.185161	0.290323
		-0.08
0.486467		-0.703704
	0.269231
0.37	0.7
		-0.04
0.239316		-0.555556
	-0.0769231
0.329741	0.625
		-0.0344828
0.34375		-0.5625
	0.125					AM+/OCT	OCT+/AM
0.0687237	-0.217391
		-0.354839		stat	PI	(AM+/OCT)	(OCT+/AM)
0.236667		-0.04		min	1.1375	0.961538	0.366898	-1
	0.433333			q1	1.2169	1.21307	0.486111	-0.5
0.227475	0.551724			median	1.33675	1.35349	0.753763	0
		0.0967742		q3	1.37633	1.55546	0.961379	0.5
0.138172		0.290323		max	1.43941	1.6525	1.03276	1
	0.566667
0.371212	0.242424				PI	(AM+/OCT)	(OCT+/AM)
		-0.5		q1-min	0.079392	0.25153	0.119213
0.452903		-0.225806		q1	1.2169	1.21307	0.486111
	0.68			median-q1	0.119849	0.140426	0.267652
				q3-median	0.0395801	0.201965	0.207616
				dummy	0	0	0
				max-q3	0.0630888	0.0970402	0.0713828
