# Supplementary material for: Pavlovian Conditioning of Larval Drosophila: An Illustrated, Multilingual, Hands-On Manual for Odor-Taste Associative Learning in Maggots
Source: Front Behav Neurosci. 2017 Apr 19;11:45. doi: 10.3389/fnbeh.2017.00045 (PMC5395560; doi:10.3389/fnbeh.2017.00045)
Supplement: Supplementary file 13 [file SupplementalMaterial13.xls]

## Sheet: Raw data
	Memoria asociativa aroma-gusto							Ejemplo de datos en bruto							Diag. Cajas			Diag. Cajas	Diag. Cajas
															derecha			izquierda	central
																		PREF AM si:	PREF AM si:
	Tipo de	Fecha	Larvas nacidas	Temp(°C)	Experimentador	Hora	Número de larvas	Número de larvas	Número de larvas	Durante el ensayo:	Durante adiestramiento	Número total	Pref AM	Entrada de datos	PI	Tamaño		AM recompensado	OCT recompensado
	ficha de datos						en el lado izq.	en la zona media	en el lado dcho.	Aroma izquierda	Aroma recompensado	de larvas		número:		muestral acumulado (N)		(AM+/OCT)	(OCT+/AM)
			1899-12-26									0	#DIV/0!	1	#DIV/0!	1
			1899-12-26									0	#DIV/0!	2
			1899-12-26									0	#DIV/0!	3	#DIV/0!	2
			1899-12-26									0	#DIV/0!	4
			1899-12-26									0	#DIV/0!	5	#DIV/0!	3
			1899-12-26									0	#DIV/0!	6
			1899-12-26									0	#DIV/0!	7	#DIV/0!	4
			1899-12-26									0	#DIV/0!	8
			1899-12-26									0	#DIV/0!	9	#DIV/0!	5
			1899-12-26									0	#DIV/0!	10
			1899-12-26									0	#DIV/0!	11	#DIV/0!	6
			1899-12-26									0	#DIV/0!	12
			1899-12-26									0	#DIV/0!	13	#DIV/0!	7
			1899-12-26									0	#DIV/0!	14
			1899-12-26									0	#DIV/0!	15	#DIV/0!	8
			1899-12-26									0	#DIV/0!	16
			1899-12-26									0	#DIV/0!	17	#DIV/0!	9
			1899-12-26									0	#DIV/0!	18
			1899-12-26									0	#DIV/0!	19	#DIV/0!	10
			1899-12-26									0	#DIV/0!	20
			1899-12-26									0	#DIV/0!	21	#DIV/0!	11
			1899-12-26									0	#DIV/0!	22
			1899-12-26									0	#DIV/0!	23	#DIV/0!	12
			1899-12-26									0	#DIV/0!	24
			1899-12-26									0	#DIV/0!	25	#DIV/0!	13
			1899-12-26									0	#DIV/0!	26
			1899-12-26									0	#DIV/0!	27	#DIV/0!	14
			1899-12-26									0	#DIV/0!	28
			1899-12-26									0	#DIV/0!	29	#DIV/0!	15
			1899-12-26									0	#DIV/0!	30
			1899-12-26									0	#DIV/0!	31	#DIV/0!	16
			1899-12-26									0	#DIV/0!	32
			1899-12-26									0	#DIV/0!	33	#DIV/0!	17
			1899-12-26									0	#DIV/0!	34
			1899-12-26									0	#DIV/0!	35	#DIV/0!	18
			1899-12-26									0	#DIV/0!	36
			1899-12-26									0	#DIV/0!	37	#DIV/0!	19
			1899-12-26									0	#DIV/0!	38
			1899-12-26									0	#DIV/0!	39	#DIV/0!	20
			1899-12-26									0	#DIV/0!	40
			1899-12-26									0	#DIV/0!	41	#DIV/0!	21
			1899-12-26									0	#DIV/0!	42
			1899-12-26									0	#DIV/0!	43	#DIV/0!	22											Test del signo de una muestra:
			1899-12-26									0	#DIV/0!	44
			1899-12-26									0	#DIV/0!	45	#DIV/0!	23											p =
			1899-12-26									0	#DIV/0!	46
			1899-12-26									0	#DIV/0!	47	#DIV/0!	24
			1899-12-26									0	#DIV/0!	48
			1899-12-26									0	#DIV/0!	49	#DIV/0!	25
			1899-12-26									0	#DIV/0!	50
			1899-12-26									0	#DIV/0!	51	#DIV/0!	26
			1899-12-26									0	#DIV/0!	52
			1899-12-26									0	#DIV/0!	53	#DIV/0!	27
			1899-12-26									0	#DIV/0!	54
			1899-12-26									0	#DIV/0!	55	#DIV/0!	28
			1899-12-26									0	#DIV/0!	56
			1899-12-26									0	#DIV/0!	57	#DIV/0!	29
			1899-12-26									0	#DIV/0!	58
			1899-12-26									0	#DIV/0!	59	#DIV/0!	30
			1899-12-26									0	#DIV/0!	60
			1899-12-26									0	#DIV/0!	61	#DIV/0!	31
			1899-12-26									0	#DIV/0!	62
			1899-12-26									0	#DIV/0!	63	#DIV/0!	32
			1899-12-26									0	#DIV/0!	64

## Sheet: PLOT
PI	O1+	O2+		one sample sign test:
				sign +	0
				sign -	0
				count	0
				p-value
						AM+/OCT	OCT+/AM
				stat	PI	(AM+/OCT)	(OCT+/AM)
				min	#NUM!	#NUM!	#NUM!	-1
				q1	#NUM!	#NUM!	#NUM!	-0.5
				median	#NUM!	#NUM!	#NUM!	0
				q3	#NUM!	#NUM!	#NUM!	0.5
				max	#NUM!	#NUM!	#NUM!	1
					PI	(AM+/OCT)	(OCT+/AM)
				q1-min	#NUM!	#NUM!	#NUM!
				q1	#NUM!	#NUM!	#NUM!
				median-q1	#NUM!	#NUM!	#NUM!
				q3-median	#NUM!	#NUM!	#NUM!
				dummy	0	0	0
				max-q3	#NUM!	#NUM!	#NUM!
