# Supplementary material for: Pavlovian Conditioning of Larval Drosophila: An Illustrated, Multilingual, Hands-On Manual for Odor-Taste Associative Learning in Maggots
Source: Front Behav Neurosci. 2017 Apr 19;11:45. doi: 10.3389/fnbeh.2017.00045 (PMC5395560; doi:10.3389/fnbeh.2017.00045)
Supplement: Supplementary file 16 [file SupplementalMaterial16.xls]

## Sheet: Raw data
	Apprendimento associativo tra odori e cibo							Dati grezzi-esempio							Diagramma a blocchi			Diagramma a blocchi	Diagramma a blocchi
															di destra			di sinistra	del centro
																		PREF AM se:	PREF AM se:
	Tipo di	Data	Larvae da	Temp(°C)	Sperimentatore	Ora	Numero di larvae	Numero di larvae	Numero di larvae	Durante l'analisi:	Durante l'apprendimento	Numero totale	Pref AM	Numero	PI	Dimensione del		AM è la ricompensa	OCT è la ricompensa
	scheda						sulla sinistra	al centro	sulla destra	odore sulla sinistra	Odore-ricompensa	di larvae		dei punti		campione accumulata (N)		(AM+/OCT)	(OCT+/AM)
			1899-12-26									0	#DIV/0!	1	#DIV/0!	1
			1899-12-26									0	#DIV/0!	2
			1899-12-26									0	#DIV/0!	3	#DIV/0!	2
			1899-12-26									0	#DIV/0!	4
			1899-12-26									0	#DIV/0!	5	#DIV/0!	3
			1899-12-26									0	#DIV/0!	6
			1899-12-26									0	#DIV/0!	7	#DIV/0!	4
			1899-12-26									0	#DIV/0!	8
			1899-12-26									0	#DIV/0!	9	#DIV/0!	5
			1899-12-26									0	#DIV/0!	10
			1899-12-26									0	#DIV/0!	11	#DIV/0!	6
			1899-12-26									0	#DIV/0!	12
			1899-12-26									0	#DIV/0!	13	#DIV/0!	7
			1899-12-26									0	#DIV/0!	14
			1899-12-26									0	#DIV/0!	15	#DIV/0!	8
			1899-12-26									0	#DIV/0!	16
			1899-12-26									0	#DIV/0!	17	#DIV/0!	9
			1899-12-26									0	#DIV/0!	18
			1899-12-26									0	#DIV/0!	19	#DIV/0!	10
			1899-12-26									0	#DIV/0!	20
			1899-12-26									0	#DIV/0!	21	#DIV/0!	11
			1899-12-26									0	#DIV/0!	22
			1899-12-26									0	#DIV/0!	23	#DIV/0!	12
			1899-12-26									0	#DIV/0!	24
			1899-12-26									0	#DIV/0!	25	#DIV/0!	13
			1899-12-26									0	#DIV/0!	26
			1899-12-26									0	#DIV/0!	27	#DIV/0!	14
			1899-12-26									0	#DIV/0!	28
			1899-12-26									0	#DIV/0!	29	#DIV/0!	15
			1899-12-26									0	#DIV/0!	30
			1899-12-26									0	#DIV/0!	31	#DIV/0!	16
			1899-12-26									0	#DIV/0!	32
			1899-12-26									0	#DIV/0!	33	#DIV/0!	17
			1899-12-26									0	#DIV/0!	34
			1899-12-26									0	#DIV/0!	35	#DIV/0!	18
			1899-12-26									0	#DIV/0!	36
			1899-12-26									0	#DIV/0!	37	#DIV/0!	19
			1899-12-26									0	#DIV/0!	38
			1899-12-26									0	#DIV/0!	39	#DIV/0!	20
			1899-12-26									0	#DIV/0!	40
			1899-12-26									0	#DIV/0!	41	#DIV/0!	21
			1899-12-26									0	#DIV/0!	42
			1899-12-26									0	#DIV/0!	43	#DIV/0!	22											Un campione del Test dei segni:
			1899-12-26									0	#DIV/0!	44
			1899-12-26									0	#DIV/0!	45	#DIV/0!	23											p =
			1899-12-26									0	#DIV/0!	46
			1899-12-26									0	#DIV/0!	47	#DIV/0!	24
			1899-12-26									0	#DIV/0!	48
			1899-12-26									0	#DIV/0!	49	#DIV/0!	25
			1899-12-26									0	#DIV/0!	50
			1899-12-26									0	#DIV/0!	51	#DIV/0!	26
			1899-12-26									0	#DIV/0!	52
			1899-12-26									0	#DIV/0!	53	#DIV/0!	27
			1899-12-26									0	#DIV/0!	54
			1899-12-26									0	#DIV/0!	55	#DIV/0!	28
			1899-12-26									0	#DIV/0!	56
			1899-12-26									0	#DIV/0!	57	#DIV/0!	29
			1899-12-26									0	#DIV/0!	58
			1899-12-26									0	#DIV/0!	59	#DIV/0!	30
			1899-12-26									0	#DIV/0!	60
			1899-12-26									0	#DIV/0!	61	#DIV/0!	31
			1899-12-26									0	#DIV/0!	62
			1899-12-26									0	#DIV/0!	63	#DIV/0!	32
			1899-12-26									0	#DIV/0!	64

## Sheet: PLOT
PI	O1+	O2+		one sample sign test:
				sign +	0
				sign -	0
				count	0
				p-value
						AM+/OCT	OCT+/AM
				stat	PI	(AM+/OCT)	(OCT+/AM)
				min	#NUM!	#NUM!	#NUM!	-1
				q1	#NUM!	#NUM!	#NUM!	-0.5
				median	#NUM!	#NUM!	#NUM!	0
				q3	#NUM!	#NUM!	#NUM!	0.5
				max	#NUM!	#NUM!	#NUM!	1
					PI	(AM+/OCT)	(OCT+/AM)
				q1-min	#NUM!	#NUM!	#NUM!
				q1	#NUM!	#NUM!	#NUM!
				median-q1	#NUM!	#NUM!	#NUM!
				q3-median	#NUM!	#NUM!	#NUM!
				dummy	0	0	0
				max-q3	#NUM!	#NUM!	#NUM!
